# Supplementary material for: Vitamin D Status among Women in a Rural District of Nepal: Determinants and Association with Metabolic Profile—A Population-Based Study
Source: Nutrients. 2022 May 31;14(11):2309. doi: 10.3390/nu14112309 (PMC9182746; doi:10.3390/nu14112309)
Supplement: Supplementary file 1 [file nutrients-14-02309-s001.zip]

Archive with 1 entries (1 files):
- nutrients-1728440-supplementary.pdf
